# Supplementary material for: Genome-Wide Association Analysis for Phosphorus Use Efficiency Traits in Mungbean (Vigna radiata L. Wilczek) Using Genotyping by Sequencing Approach
Source: Front Plant Sci. 2020 Oct 29;11:537766. doi: 10.3389/fpls.2020.537766 (PMC7658405; doi:10.3389/fpls.2020.537766)
Supplement: Supplementary Table 1 — Source/Origin of 144 genotypes of mungbean used in the study. [file Table_1.XLSX]

## Sheet: Sheet1
Table S1 | Source / Origin of 144 genotypes of mungbean used in the study
S.No	Genotype	Source	Type
1	AKM 9904	Dr. Panjabrao Deshmukh Krishi Vidyapeeth, Akola, India	Released variety
2	BASANTI	Chaudhary Charan Singh Agricultural University (CCSAU), Hisar, India	Released variety
3	BHUTAN LM 1	Introduction from Bhutan	Released variety
4	BHUTAN LM 2	Introduction from Bhutan	Released variety
5	BHUTAN LM 95	Introduction from Bhutan	Released variety
6	CHINA MUNG	Introduction from China	Released variety
7	COGG 912	Tamil Nadu Agricultural University (TNAU), Coimbatore, India	Released variety
8	DMS 8	Tirhut college of Agriculture, Dholi, Bihar, India	Advanced breeding line
9	EC 3988891	Asian Vegetable Research and Development Centre (AVRDC), Thailand	Germplasm line
10	EC 520024	Asian Vegetable Research and Development Centre (AVRDC), Thailand	Germplasm line
11	EC 520026	Asian Vegetable Research and Development Centre (AVRDC), Thailand	Germplasm line
12	EC 520029	Asian Vegetable Research and Development Centre (AVRDC), Thailand	Germplasm line
13	EC 520041	Asian Vegetable Research and Development Centre (AVRDC), Thailand	Germplasm line
14	EC 550851	Asian Vegetable Research and Development Centre (AVRDC), Thailand	Germplasm line
15	GANGA 1	Agricultural Research Station, Sri Ganga Nagar, Rajasthan, India	Released variety
16	GANGA 8	Agricultural Research Station, Sri Ganga Nagar, Rajasthan, India	Released variety
17	HUM 1	Banaras Hindu University (BHU), Varanasi, India	Released variety
18	HUM 16	Banaras Hindu University (BHU), Varanasi, India	Released variety
19	HUM 2	Banaras Hindu University (BHU), Varanasi, India	Released variety
20	HUM 6	Banaras Hindu University (BHU), Varanasi, India	Released variety
21	IC 28083	National Bureau of Plant Genetic Resources, New Delhi, India	Germplasm line
22	IC 282094	National Bureau of Plant Genetic Resources, New Delhi, India	Germplasm line
23	IC 282096	National Bureau of Plant Genetic Resources, New Delhi, India	Germplasm line
24	IC 325828	National Bureau of Plant Genetic Resources, New Delhi, India	Germplasm line
25	IC 436637	National Bureau of Plant Genetic Resources, New Delhi, India	Germplasm line
26	IC 436763	National Bureau of Plant Genetic Resources, New Delhi, India	Germplasm line
27	IC 546476	National Bureau of Plant Genetic Resources, New Delhi, India	Germplasm line
28	IC 546488	National Bureau of Plant Genetic Resources, New Delhi, India	Germplasm line
29	IPM 02-19	Indian Institute of Pulses Research (IIPR), Kanpur, India	Advanced breeding line
30	IPM 406-1	Indian Institute of Pulses Research (IIPR), Kanpur, India	Advanced breeding line
31	IPM 409-4	Indian Institute of Pulses Research (IIPR), Kanpur, India	Advanced breeding line
32	IPM 410-3	Indian Institute of Pulses Research (IIPR), Kanpur, India	Released variety
33	IPM 02-14	Dr. Panjabrao Deshmukh Krishi Vidyapeeth, Akola, India	Released variety
34	IPM 02-15	Indian Institute of Pulses Research (IIPR), Kanpur, India	Advanced breeding line
35	IPM 02-17	Indian Institute of Pulses Research (IIPR), Kanpur, India	Advanced breeding line
36	IPM 02-3	Indian Institute of Pulses Research (IIPR), Kanpur, India	Released variety
37	IPM 02-30	Indian Institute of Pulses Research (IIPR), Kanpur, India	Advanced breeding line
38	IPM 205-4	Indian Institute of Pulses Research (IIPR), Kanpur, India	Advanced breeding line
39	IPM 205-7	Indian Institute of Pulses Research (IIPR), Kanpur, India	Released variety
40	IPM 288	Indian Institute of Pulses Research (IIPR), Kanpur, India	Advanced breeding line
41	KM 11-40	All India Coordinated Research Project (AICRP), MULLaRP, Kanpur, India	Advanced breeding line
42	KM 12-28	All India Coordinated Research Project (AICRP), MULLaRP, Kanpur, India	Advanced breeding line
43	KM 16-23	All India Coordinated Research Project (AICRP), MULLaRP, Kanpur, India	Advanced breeding line
44	KM 16-58	All India Coordinated Research Project (AICRP), MULLaRP, Kanpur, India	Advanced breeding line
45	KM 16-60	All India Coordinated Research Project (AICRP), MULLaRP, Kanpur, India	Advanced breeding line
46	KM 16-69	All India Coordinated Research Project (AICRP), MULLaRP, Kanpur, India	Advanced breeding line
47	KM 16-75	All India Coordinated Research Project (AICRP), MULLaRP, Kanpur, India	Advanced breeding line
48	KM 16-76	All India Coordinated Research Project (AICRP), MULLaRP, Kanpur, India	Advanced breeding line
49	KM 16-80	All India Coordinated Research Project (AICRP), MULLaRP, Kanpur, India	Advanced breeding line
50	KM 16-81	All India Coordinated Research Project (AICRP), MULLaRP, Kanpur, India	Advanced breeding line
51	KM 16-82	All India Coordinated Research Project (AICRP), MULLaRP, Kanpur, India	Advanced breeding line
52	KM 2241	All India Coordinated Research Project (AICRP), MULLaRP, Kanpur, India	Advanced breeding line
53	KM 7-134	All India Coordinated Research Project (AICRP), MULLaRP, Kanpur, India	Advanced breeding line
54	LGG 460	Andhra Pradesh Agricultural University (APAU), Lam, India	Released variety
55	M 1032	Asian Vegetable Research and Development Centre (AVRDC), Taiwan	Germplasm line
56	M 1053	Asian Vegetable Research and Development Centre (AVRDC), Taiwan	Germplasm line
57	M 1131	Asian Vegetable Research and Development Centre (AVRDC), Taiwan	Germplasm line
58	M 1156	Asian Vegetable Research and Development Centre (AVRDC), Taiwan	Germplasm line
59	M 1168	Asian Vegetable Research and Development Centre (AVRDC), Taiwan	Germplasm line
60	M 1255	Asian Vegetable Research and Development Centre (AVRDC), Taiwan	Germplasm line
61	M 1358	Asian Vegetable Research and Development Centre (AVRDC), Taiwan	Germplasm line
62	M 1370	Asian Vegetable Research and Development Centre (AVRDC), Taiwan	Germplasm line
63	M 1372	Asian Vegetable Research and Development Centre (AVRDC), Taiwan	Germplasm line
64	M 1378	Asian Vegetable Research and Development Centre (AVRDC), Taiwan	Germplasm line
65	M 1400	Asian Vegetable Research and Development Centre (AVRDC), Taiwan	Germplasm line
66	M 1421	Asian Vegetable Research and Development Centre (AVRDC), Taiwan	Germplasm line
67	M 1447	Indian Institute of Pulses Research (IIPR), Kanpur, India	Germplasm line
68	M 145	Indian Agricultural Research Institute (IARI), New Delhi, India	Germplasm line
69	M 1477	Selection from Uttar Pradesh, India	Germplasm line
70	M 1485	Selection from Maharastra, India	Germplasm line
71	M 1493	Selection from Pantnagar, India	Germplasm line
72	M 1503	Selection from Lam, Andhra Pradesh, India	Germplasm line
73	M 204	Selection from Bihar, India	Germplasm line
74	M 289	Indian Agricultural Research Institute (IARI), New Delhi, India	Germplasm line
75	M 313	Indian Agricultural Research Institute (IARI), New Delhi, India	Germplasm line
76	M 422	Indian Agricultural Research Institute (IARI), New Delhi, India	Germplasm line
77	M 499	Selection from Uttar Pradesh, India	Germplasm line
78	M 565	Selection from Uttar Pradesh, India	Germplasm line
79	M 678	Selection from Hissar, India	Germplasm line
80	M 684	Selection from Hissar, India	Germplasm line
81	M 700	Indian Agricultural Research Institute (IARI), New Delhi, India	Germplasm line
82	M 703	Asian Vegetable Research and Development Centre (AVRDC), Taiwan	Germplasm line
83	M 723	Introdution from Philippines	Germplasm line
84	M 765	Indian Agricultural Research Institute (IARI), New Delhi, India	Germplasm line
85	M 831	Asian Vegetable Research and Development Centre (AVRDC), Taiwan	Germplasm line
86	M 837	Asian Vegetable Research and Development Centre (AVRDC), Taiwan	Germplasm line
87	M 875	Asian Vegetable Research and Development Centre (AVRDC), Taiwan	Germplasm line
88	M 880	Indian Agricultural Research Institute (IARI), New Delhi, India	Germplasm line
89	M 906	Asian Vegetable Research and Development Centre (AVRDC), Taiwan	Germplasm line
90	M 958	Asian Vegetable Research and Development Centre (AVRDC), Taiwan	Germplasm line
91	M 981	Asian Vegetable Research and Development Centre (AVRDC), Taiwan	Germplasm line
92	MH 1442	Chaudhary Charan Singh Agricultural University (CCSAU), Hisar, India	Advanced breeding line
93	MH 215	Chaudhary Charan Singh Agricultural University (CCSAU), Hisar, India	Released variety
94	MH 318	Chaudhary Charan Singh Agricultural University (CCSAU), Hisar, India	Released variety
95	MH 565	Chaudhary Charan Singh Agricultural University (CCSAU), Hisar, India	Advanced breeding line
96	MH 810	Chaudhary Charan Singh Agricultural University (CCSAU), Hisar, India	Released variety
97	MH 934	Chaudhary Charan Singh Agricultural University (CCSAU), Hisar, India	Advanced breeding line
98	MH 96-1	Chaudhary Charan Singh Agricultural University (CCSAU), Hisar, India	Released variety
99	ML 1299	Punjab Agricultural University, Ludhiana, India	Germplasm line
100	ML 1451	Punjab Agricultural University, Ludhiana, India	Germplasm line
101	ML 1464	Punjab Agricultural University, Ludhiana, India	Germplasm line
102	ML 1628	Punjab Agricultural University, Ludhiana, India	Advanced breeding line
103	ML 2037	Punjab Agricultural University, Ludhiana, India	Germplasm line
104	ML 818	Punjab Agricultural University, Ludhiana, India	Released variety
105	MUSKAN	Chaudhary Charan Singh Agricultural University (CCSAU), Hisar, India	Released variety
106	NM 1	Narendra Dev University of Agriculture and Technology, Faizabad, U.P, India	Released variety
107	OLRM 24	Orissa land race mungbean, Orissa, India	Germplasm line
108	OLRM 4	Orissa land race mungbean, Orissa, India	Germplasm line
109	PDM 139	Indian Institute of Pulses Research (IIPR), Kanpur, India	Released variety
110	PLM 167	Asian Vegetable Research and Development Centre (AVRDC), Thailand	Germplasm line
111	PLM 271	Asian Vegetable Research and Development Centre (AVRDC), Thailand	Germplasm line
112	PRAKASH NEPHAL	Introduction from Nephal	Released variety
113	PS 16	Indian Agricultural Research Institute (IARI), New Delhi, India	Released variety
114	PUSA 0971	Indian Agricultural Research Institute (IARI), New Delhi, India	Released variety
115	PUSA 1033	Indian Agricultural Research Institute (IARI), New Delhi, India	Advanced breeding line
116	PUSA 1131	Indian Agricultural Research Institute (IARI), New Delhi, India	Advanced breeding line
117	PUSA 1132	Indian Agricultural Research Institute (IARI), New Delhi, India	Advanced breeding line
118	PUSA 1331	Indian Agricultural Research Institute (IARI), New Delhi, India	Advanced breeding line
119	PUSA 1332	Indian Agricultural Research Institute (IARI), New Delhi, India	Advanced breeding line
120	PUSA 1333	Indian Agricultural Research Institute (IARI), New Delhi, India	Advanced breeding line
121	PUSA 1341	Indian Agricultural Research Institute (IARI), New Delhi, India	Advanced breeding line
122	PUSA 1342	Indian Agricultural Research Institute (IARI), New Delhi, India	Advanced breeding line
123	PUSA 1441	Indian Agricultural Research Institute (IARI), New Delhi, India	Advanced breeding line
124	PUSA 871	Indian Agricultural Research Institute (IARI), New Delhi, India	Advanced breeding line
125	PUSA BAISAKHI	Indian Agricultural Research Institute (IARI), New Delhi, India	Released variety
126	PUSA RATNA	Indian Agricultural Research Institute (IARI), New Delhi, India	Released variety
127	PUSA VISHAL	Indian Agricultural Research Institute (IARI), New Delhi, India	Released variety
128	RMG 1028	Rajasthan Agricultural Research Institute (RARI), Durgapura, India	Released variety
129	RMG 1087	Rajasthan Agricultural Research Institute (RARI), Durgapura, India	Released variety
130	RMG 991	Rajasthan Agricultural Research Institute (RARI), Durgapura, India	Released variety
131	RMGP 1	Rajasthan Agricultural Research Institute (RARI), Durgapura, India	Released variety
132	SATYA	Chaudhary Charan Singh Agricultural University (CCSAU), Hisar, India	Released variety
133	SML 668	CSK Himachal Pradesh Krishi Vishvavidyalaya, Palampur, India	Released variety
134	TM 96-2	Bhabha Atomic Research Centre (BARC), Mumbai, India	Released variety
135	TM 96-25	Bhabha Atomic Research Centre (BARC), Mumbai, India	Released variety
136	TM 9725	Bhabha Atomic Research Centre (BARC), Mumbai, India	Advanced breeding line
137	V 04-04	Asian Vegetable Research and Development Centre (AVRDC), Thailand	Germplasm line
138	V 1109	Asian Vegetable Research and Development Centre (AVRDC), Thailand	Advanced breeding line
139	V 1138	Asian Vegetable Research and Development Centre (AVRDC), Thailand	Advanced breeding line
140	V 1153	Asian Vegetable Research and Development Centre (AVRDC), Thailand	Advanced breeding line
141	V 3518	Asian Vegetable Research and Development Centre (AVRDC), Thailand	Advanced breeding line
142	V 6183	Asian Vegetable Research and Development Centre (AVRDC), Thailand	Advanced breeding line
143	YM 1	Bidhan Chandra Krishi Viswavidyalaya, Mohanpur, West Bengal, India	Germplasm line
144	YM 2	Bidhan Chandra Krishi Viswavidyalaya, Mohanpur, West Bengal, India	Germplasm line
