# Supplementary material for: Genome-Wide Association Analysis for Phosphorus Use Efficiency Traits in Mungbean (Vigna radiata L. Wilczek) Using Genotyping by Sequencing Approach
Source: Front Plant Sci. 2020 Oct 29;11:537766. doi: 10.3389/fpls.2020.537766 (PMC7658405; doi:10.3389/fpls.2020.537766)
Supplement: Supplementary Table 3 — List of 136 SNPs associated with PUE traits along with putative candidate genes. [file Table_3.XLSX]

## Sheet: Sheet1
Table S3 | List of 136 SNPs associated with PUE traits along with putative candidate genes
S. No	Trait	P level	Chromosome	SNP ID	GENE ID	Protein description in mungbean	Arabidopsis orthologs	Function in arabidopsis	Reference
1	RAD	LP/OP	1	S1_32234528	Vradi01g13430	uncharacterized protein LOC106754688	-	-
2	RDW	LP	1	S1_14206122	Vradi01g08500	Uncharacterized protein;uncharacterized protein LOC108318925;hypothetical protein	-	-
3	RDW	LP	1	S1_14206134	Vradi01g08510	Uncharacterized protein;uncharacterized protein LOC108318925;hypothetical protein	-	-
4	RDW	LP	1	S1_14206138	Vradi01g08500	Uncharacterized protein;uncharacterized protein LOC108318925;hypothetical protein	-	-
5	TRT	OP	1	S1_8292231	Vradi01g05380	Uncharacterized protein	-	-
6	TRT	LP/OP	1	S1_12379937	Vradi01g07730	probable voltage-gated potassium channel subunit beta	AT5G39530	hypothetical protein
7	TRT	OP	1	S1_8451508	Vradi01g05520	type IV inositol polyphosphate 5-phosphatase 9-like isoform X2	AT2G01900	Inositol phosphatase genes expreesed in roots and mediating abiotic stresses in arabidopsis	Golani et al., 2013
8	TRT	OP	2	S2_8569533	Vradi02g07210	uncharacterized protein LOC106776828 isoform X1	-	-
9	TRT	OP	2	S2_8569543	Vradi02g07210	uncharacterized protein LOC106776828 isoform X1	-	-
10	TRT	OP	2	S2_8569617	Vradi02g07210	uncharacterized protein LOC106776828 isoform X1	-	-
11	TRT	LP	2	S2_1428649	Vradi02g01540	cellulose synthase-like protein D3	AT5G16910	Celluose synthase like gene CSLD3/KJK/RHD7 required for cellwall integrity during root hair formation in arabidopsis	Galway et al., 2011
12	SDW	LP	2	S2_22014538	Vradi02g11640	acidic endochitinase-like	AT1G20670	DNA binding
13	SDW	OP	2	S2_475736	Vradi02g00500	Pectinesterase (EC 3.1.1.11)	AT3G47400	Mediate the cytokinine response of plant growth and development in arabidopsis	Rashotte et al., 2003
14	RF	LP/OP	2	S2_21150263	Vradi02g11250	receptor-like protein kinase THESEUS 1	AT5G54390	Modulates hypocotyl elongation in young seedlings by directly repressing the transcription of genes associated with auxin signalling	Favero et al., 2016
15	RF	LP/OP	2	S2_21150282	Vradi02g11250	receptor-like protein kinase THESEUS 1	AT5G54390	Modulates hypocotyl elongation in young seedlings by directly repressing the transcription of genes associated with auxin signalling	Favero et al., 2016
16	TRT	OP	2	S2_25171115	Vradi02g14470	carotenoid 9,10(9',10')-cleavage dioxygenase 1	AT3G63520	Regulation of genes associated with auxin, ethylene and ABA pathways by 2,4-D in arabidopsis	Raghavan et al., 2006
17	TLA	OP	2	S2_475736	Vradi02g00510	Pectinesterase (EC 3.1.1.11)	AT1G12260	Secondary wall synthesis of vessel cells of arabidopsis	Zhou et al., 2014
18	RF	OP	2	S2_475736	Vradi02g00510	Pectinesterase (EC 3.1.1.11)	AT1G12260	Secondary wall synthesis of vessel cells of arabidopsis	Zhou et al., 2014
19	TRT	OP	2	S2_4867397	Vradi02g05000	Ubiquitin-conjugating enzyme	AT3G46460	UBC13, ubiquitin conjugating enzyme hihgly responsive to iron deficiency in arabidopsis by root tips development and auxin signalling	Li et al., 2010
20	TRT	OP	2	S2_4867391	Vradi02g05000	Ubiquitin-conjugating enzyme	AT3G46460	UBC13, ubiquitin conjugating enzyme hihgly responsive to iron deficiency in arabidopsis by root tips development and auxin signalling	Li et al., 2010
21	TRT	OP	2	S2_4867401	Vradi02g05000	Ubiquitin-conjugating enzyme	AT3G46460	UBC13, ubiquitin conjugating enzyme hihgly responsive to iron deficiency in arabidopsis by root tips development and auxin signalling	Li et al., 2010
22	TRT	OP	2	S2_4867409	Vradi02g05000	Ubiquitin-conjugating enzyme	AT3G46460	UBC13, ubiquitin conjugating enzyme hihgly responsive to iron deficiency in arabidopsis by root tips development and auxin signalling	Li et al., 2010
23	TRT	OP	2	S2_4867415	Vradi02g05000	Ubiquitin-conjugating enzyme	AT3G46460	UBC13, ubiquitin conjugating enzyme hihgly responsive to iron deficiency in arabidopsis by root tips development and auxin signalling	Li et al., 2010
24	SDW	OP	2	S2_11370756	Vradi02g08640	CASP-like protein	AT4G03540	Uncharacterized protein family
25	CHL	LP	3	S3_3591782	Vradi03g02570	DYW_deaminase domain-containing protein	AT5G50390	Gene encoding chloroplast localized proteins required for embryo development in arabidopsis	Bryant et al., 2010
26	RAD	LP/OP	3	S3_9795530	Vradi03g08220	MYB transcription factor MYB142	AT4G39250	RHD3 (Root hair development 3) proteins mediate endoplasmic reticulum fusion and are essential for plant development in arabidopsis	Zhang et al., 2013
27	CHL	LP/OP	4	S4_4783091	Vradi04g01770	uncharacterized protein LOC106759435	-	-
28	TLA	LP/OP	4	S4_3906463	Vradi04g01330	uncharacterized protein LOC106758117	-	-
29	TLA	LP/OP	4	S4_3906490	Vradi04g01330	uncharacterized protein LOC106758117	-	-
30	RDW	LP	4	S4_14167906	Vradi04g06640	Uncharacterized protein	-	-
31	RDW	LP	4	S4_14167850	Vradi04g06640	Uncharacterized protein	-	-
32	RDW	LP	4	S4_14167892	Vradi04g06640	Uncharacterized protein	-	-
33	RDW	OP	4	S4_14167906	Vradi04g06640	Uncharacterized protein	-	-
34	RDW	OP	4	S4_14167892	Vradi04g06640	Uncharacterized protein	-	-
35	TRT	LP/OP	4	S4_12695552	Vradi04g05910	phospholipase A(1) DAD1, chloroplastic-like	AT2G44810	Genes encoding phospholipase A1 catalysing initial step ofjasmonic acid biosynthtic pathway	Ellinger et al., 2010
36	TLA	LP/OP	4	S4_3906486	Vradi04g01320	Dual specificity protein phosphatase	AT4G18593	Dual specifity protein phosphatase
37	TLA	LP	4	S4_20431997	Vradi04g11340	glycine--tRNA ligase, mitochondrial 1	AT1G29880	Early responses of Arabidopsis thaliana cells to cadmium exposure explored by protein and metabolite profiling analyses	Sarry et al., 2006
38	TLA	LP/OP	4	S4_16433894	Vradi04g08150	ELMO domain-containing protein	AT3G60260	Funtional compensation of primary and secondary metabolites in arabidopsis	Hanada et al., 2011
39	TLA	LP/OP	4	S4_16433895	Vradi04g08150	ELMO domain-containing protein	AT3G60260	Funtional compensation of primary and secondary metabolites in arabidopsis	Hanada et al., 2011
40	PRL	OP	4	S4_14015866	Vradi04g06550	aluminum-activated malate transporter 9-like	AT5G35090	Hypothetical protein showed changes during pollen germination and tube growth	Wang et al., 2008
41	TRT	LP/OP	4	S4_8022572	Vradi04g03850	chromatin modification-related protein EAF1 B isoform X3	AT3G24880	Interacts with components of NuA4 histone acetyltransferase complex	Bieluszewski et al., 2015
42	TLA	LP/OP	4	S4_18274432	Vradi04g09340	putative disease resistance protein At1g50180 isoform X1	AT4G33300	TNL mediated immunity signalling in arabidopsis	Dong et al., 2016
43	TLA	LP/OP	4	S4_19744136	Vradi04g10750	dof zinc finger protein DOF2.4 isoform X2	AT2G37590	Transcription factor that regulate the architecture of root and shoot systems in response to changes in nitrogen availability	Gaudinier et al., 2018
44	TLA	LP/OP	4	S4_19744206	Vradi04g10750	dof zinc finger protein DOF2.4 isoform X2	AT2G37590	Transcription factor that regulate the architecture of root and shoot systems in response to changes in nitrogen availability	Gaudinier et al., 2018
45	RDW	OP	4	S4_14167850	Vradi04g06650	ATP binding;GTP binding;nucleotide	AT1G44510	Transposable element
46	RF	LP	4	S4_5303222	Vradi04g02340	nodulin homeobox isoform X4	AT5G00445	Uncharacterized gene
47	RF	LP	4	S4_5303140	Vradi04g02340	nodulin homeobox isoform X4	AT5G00445	Uncharacterized gene
48	RF	LP	4	S4_5301338	Vradi04g02330	pentatricopeptide repeat-containing protein At4g37170	AT4G37170	Zinc ion binding
49	TLA	LP	5	S5_18811422	Vradi05g10450	uncharacterized protein LOC106759750	-	-
50	TRT	OP	5	S5_20323073	Vradi05g11400	uncharacterized protein LOC106760434	-	-
51	TLA	LP/OP	5	S5_25056570	Vradi05g16190	metal transporter Nramp6	AT1G15960	AtNRAMP6 functions in accumulation of cadmium and involved in iron homeostasis in arabidopsis	Wang et al 2019
52	TLA	LP	5	S5_14254522	Vradi05g07140	Retrovirus-related Pol polyprotein from transposon TNT 1-94	AT2G36990	AtSIG6, a plastid sigma factor from Arabidopsis, reveals functional impact of cpCK2 phosphorylation.	Schweer et al., 2010
53	TRT	LP/OP	5	S5_25961297	Vradi05g16980	BRISC and BRCA1-A complex member 2	AT5G42470	Differential expression of TNFRSF1A modulator in response to stress and biological signals	Chan et al., 2010
54	TRV	OP	5	S5_11904538	Vradi05g06040	Metallophos domain-containing protein	AT5G51020	Embryo defective gene involved in growth and development of arabidopsis	Meinke. 2019
55	TLA	OP	5	S5_11740502	Vradi05g06030	POD1, POLLEN DEFECTIVE IN GUIDANCE 1	AT4G24730	Expression of NAR2 like genes results in high affinity nitrate transport in root of arabidopsis	Okamoto et al., 2006
56	RF	LP	5	S5_18199278	Vradi05g09890	Expansin-like EG45 domain-containing protein	AT5G11380	Gene encoding 1-deoxy-D-xylulose 5-phosphate synthase like protein in arabidopsis	Carretero-Paulet et al., 2013
57	TRV	OP	5	S5_18009369	Vradi05g09810	glucan endo-1,3-beta-glucosidase	AT5G24318	Involved in plant cell wall synthesis in arabidopsis	Zhou et al., 2010
58	TLA	LP/OP	5	S5_25056521	Vradi05g16170	putative leucine-rich repeat receptor-like serine/threonine-protein kinase At2g24130	AT2G24130	LRR-RKs, which function in the sensing of extracellular signals	Dievart et al., 2003
59	TRL	LP/OP	5	S5_31021365	Vradi05g19850	Peptide deformylase (EC 3.5.1.88)	AT1G15390	Peptide deformylase activity
60	TRL	LP/OP	5	S5_31021392	Vradi05g19850	Peptide deformylase (EC 3.5.1.88)	AT1G15390	Peptide deformylase activity
61	RF	OP	6	S6_4930104	Vradi06g04210	Uncharacterized protein;protein MID1-COMPLEMENTING ACTIVITY 1-like isoform X1;hypothetical protein	-	-
62	TRT	LP/OP	6	S6_10192997	Vradi06g07180	uncharacterized protein LOC106765172	-	-
63	RF	OP	6	S6_3552015	Vradi06g03330	Protein FAR1-RELATED SEQUENCE 3-like	AT2G27110	Exapted transposable elements in response to phosphate limitation in arabidopsis	Joly-Lopez et al., 2017
64	RF	OP	6	S6_3552071	Vradi06g03330	Protein FAR1-RELATED SEQUENCE 3-like	AT2G27110	Exapted transposable elements in response to phosphate limitation in arabidopsis	Joly-Lopez et al., 2017
65	RF	OP	6	S6_3552011	Vradi06g03330	Protein FAR1-RELATED SEQUENCE 3-like	AT2G27110	Exapted transposable elements in response to phosphate limitation in arabidopsis	Joly-Lopez et al., 2017
66	RSR	LP	6	S6_21830292	Vradi06g09990	BHLH domain-containing protein	AT5G53210	Initiating stomatal cell lineages during embryo devlopment in arabidopsis and soybean	Danzer et al 2015
67	RDW	LP	6	S6_21830292	Vradi06g09990	BHLH domain-containing protein	AT5G53210	Initiating stomatal cell lineages during embryo devlopment in soybean	Danzer et al 2015
68	RDW	LP	6	S6_21830311	Vradi06g09990	BHLH domain-containing protein	AT5G53210	Initiating stomatal cell lineages during embryo devlopment in soybean	Danzer et al 2015
69	RDW	LP	6	S6_21830400	Vradi06g09990	BHLH domain-containing protein	AT5G53210	Initiating stomatal cell lineages during embryo devlopment in soybean	Danzer et al 2015
70	RDW	OP	6	S6_21830292	Vradi06g09990	BHLH domain-containing protein	AT5G53210	Initiating stomatal cell lineages during embryo devlopment in soybean	Danzer et al 2015
71	RDW	OP	6	S6_21830311	Vradi06g09990	BHLH domain-containing protein	AT5G53210	Initiating stomatal cell lineages during embryo devlopment in soybean	Danzer et al 2015
72	RDW	OP	6	S6_21830399	Vradi06g09990	BHLH domain-containing protein	AT5G53210	Initiating stomatal cell lineages during embryo devlopment in soybean	Danzer et al 2015
73	RDW	OP	6	S6_21830400	Vradi06g09990	BHLH domain-containing protein	AT5G53210	Initiating stomatal cell lineages during embryo devlopment in soybean	Danzer et al 2015
74	RSR	OP	6	S6_9510658	Vradi06g06850	Laccase (EC 1.10.3.2) (Benzenediol:oxygen oxidoreductase) (Diphenol oxidase) (Urishiol oxidase)	AT5G07130	Involved in altered expression of miRNA408 Influences arabidopsis responses to iron deficiency	Carrio-Segui et al., 2019
75	RDW	LP	6	S6_21830399	Vradi06g10000	BHLH domain-containing protein	AT4G00830	LIF2 and LHP1 participate in transcriptional switches in stress-response pathways	Molitor et al., 2016
76	PRL	OP	6	S6_35665647	Vradi06g15540	protein JINGUBANG	AT2G26490	Negative regulator of pollen germination	Ju et al., 2016
77	RDW	LP/OP	6	S6_9446726	Vradi06g06840	Exocyst subunit Exo70 family protein	AT5G58440	Spatial regulation of IRT1 expression in iron deficient Arabidopsis thaliana roots	Blum et al., 2014
78	SDW	LP	7	S7_47267454	Vradi07g24040	5'-nucleotidase domain-containing protein 4	AT5G48960	ABA dependent plant response to xerothermic stress	Yan et al., 2006
79	TRL	OP	7	S7_49804384	Vradi07g26370	WEB family protein At1g12150	AT1G12150	Compensation of primary and secondary metabolites in arabidopsis	Hanada et al., 2011
80	TSA	OP	7	S7_49804384	Vradi07g26370	WEB family protein At1g12150	AT1G12150	Compensation of primary and secondary metabolites in arabidopsis	Hanada et al., 2011
81	PRL	OP	7	S7_51134533	Vradi07g27650	aluminum-activated malate transporter 9-like	AT3G18440	Critical for soybean adaptation to both Al toxicity and P deficiency on acid soils	Sharma et al., 2016
82	RDW	LP/OP	7	S7_28447910	Vradi07g11050	histone H3.v1	AT3G07220	DAWDLE, a forkhead associated domain gene involved in plant development of arabidopsis	Morris et al., 2006
83	RDW	LP/OP	7	S7_28447990	Vradi07g11050	histone H3.v1	AT3G07220	DAWDLE, a forkhead associated domain gene involved in plant development of arabidopsis	Morris et al., 2006
84	RDW	LP/OP	7	S7_28448042	Vradi07g11050	histone H3.v1	AT3G07220	DAWDLE, a forkhead associated domain gene involved in plant development of arabidopsis	Morris et al., 2006
85	TLA	OP	7	S7_18610482	Vradi07g07740	L-type lectin-domain containing receptor kinase IX.1	AT4G15560	Gene that encodes the 1-deoxyxylulose 5-phosphate synthase of the 2-C-methyl-D-erythritol-4-phosphate pathway in Arabidopsis	Estévez et al. 2000
86	RDW	LP/OP	7	S7_26795448	Vradi07g10000	BHLH domain-containing protein	AT4G00830	LIF2 and LHP1 participate in transcriptional switches in stress-response pathways	Molitor et al., 2016
87	TRT	LP	7	S7_4394133	Vradi07g02560	BAG family molecular chaperone regulator 1-like	AT5G07220	Protein quality control
88	TLA	OP	7	S7_13842360	Vradi07g06230	zinc finger CCCH domain-containing protein 48-like	AT4G25440	Regulators of xylem or phloem cell differentiation and activity during secondary growth of root-hypocotyl in arabidopsis	Zhao et al., 2005
89	TLA	OP	7	S7_13842388	Vradi07g06230	zinc finger CCCH domain-containing protein 48-like	AT4G25440	Regulators of xylem or phloem cell differentiation and activity during secondary growth of root-hypocotyl in arabidopsis	Zhao et al., 2005
90	TLA	OP	7	S7_13842524	Vradi07g06230	zinc finger CCCH domain-containing protein 48-like	AT4G25440	Regulators of xylem or phloem cell differentiation and activity during secondary growth of root-hypocotyl in arabidopsis	Zhao et al., 2005
91	RDW	OP	7	S7_13842360	Vradi07g06230	zinc finger CCCH domain-containing protein 48-like	AT4G25440	Regulators of xylem or phloem cell differentiation and activity during secondary growth of root-hypocotyl in arabidopsis	Zhao et al., 2005
92	RDW	OP	7	S7_13842388	Vradi07g06230	zinc finger CCCH domain-containing protein 48-like	AT4G25440	Regulators of xylem or phloem cell differentiation and activity during secondary growth of root-hypocotyl in arabidopsis	Zhao et al., 2005
93	RDW	OP	7	S7_13842524	Vradi07g06230	zinc finger CCCH domain-containing protein 48-like	AT4G25440	Regulators of xylem or phloem cell differentiation and activity during secondary growth of root-hypocotyl in arabidopsis	Zhao et al., 2005
94	SDW	OP	7	S7_13842360	Vradi07g06230	zinc finger CCCH domain-containing protein 48-like	AT4G25440	Regulators of xylem or phloem cell differentiation and activity during secondary growth of root-hypocotyl in arabidopsis	Zhao et al., 2005
95	SDW	OP	7	S7_13842388	Vradi07g06230	zinc finger CCCH domain-containing protein 48-like	AT4G25440	Regulators of xylem or phloem cell differentiation and activity during secondary growth of root-hypocotyl in arabidopsis	Zhao et al., 2005
96	SDW	OP	7	S7_13842524	Vradi07g06230	zinc finger CCCH domain-containing protein 48-like	AT4G25440	Regulators of xylem or phloem cell differentiation and activity during secondary growth of root-hypocotyl in arabidopsis	Zhao et al., 2005
97	TRV	OP	7	S7_13842360	Vradi07g06230	zinc finger CCCH domain-containing protein 48-like	AT4G25440	Regulators of xylem or phloem cell differentiation and activity during secondary growth of root-hypocotyl in arabidopsis	Zhao et al., 2005
98	TRV	OP	7	S7_13842388	Vradi07g06230	zinc finger CCCH domain-containing protein 48-like	AT4G25440	Regulators of xylem or phloem cell differentiation and activity during secondary growth of root-hypocotyl in arabidopsis	Zhao et al., 2005
99	TRV	OP	7	S7_13842524	Vradi07g06230	zinc finger CCCH domain-containing protein 48-like	AT4G25440	Regulators of xylem or phloem cell differentiation and activity during secondary growth of root-hypocotyl in arabidopsis	Zhao et al., 2005
100	TSA	OP	7	S7_13842360	Vradi07g06230	zinc finger CCCH domain-containing protein 48-like	AT4G25440	Regulators of xylem or phloem cell differentiation and activity during secondary growth of root-hypocotyl in arabidopsis	Zhao et al., 2005
101	TSA	OP	7	S7_13842388	Vradi07g06230	zinc finger CCCH domain-containing protein 48-like	AT4G25440	Regulators of xylem or phloem cell differentiation and activity during secondary growth of root-hypocotyl in arabidopsis	Zhao et al., 2005
102	TSA	OP	7	S7_13842524	Vradi07g06230	zinc finger CCCH domain-containing protein 48-like	AT4G25440	Regulators of xylem or phloem cell differentiation and activity during secondary growth of root-hypocotyl in arabidopsis	Zhao et al., 2005
103	TLA	LP	7	S7_43957049	Vradi07g21270	Formin-like protein	AT5G58160	Role in ABA modulating auxin induced response to low temperature	Pufky et al., 2003
104	TLA	OP	8	S8_287599	Vradi08g00170	uncharacterized protein LOC106772733	-	-
105	TLA	OP	8	S8_287593	Vradi08g00170	uncharacterized protein LOC106772733	-	-
106	TLA	OP	8	S8_287572	Vradi08g00170	uncharacterized protein LOC106772733	-	-
107	TLA	LP/OP	8	S8_44738143	Vradi08g22510	uncharacterized protein LOC106769765	-	-
108	TLA	LP/OP	8	S8_40682450	Vradi08g18810	Uncharacterized protein	-	-
109	TLA	LP/OP	8	S8_40682514	Vradi08g18810	Uncharacterized protein	-	-
110	TLA	LP/OP	8	S8_40682505	Vradi08g18810	Uncharacterized protein	-	-
111	TLA	LP/OP	8	S8_40682484	Vradi08g18810	Uncharacterized protein	-	-
112	SDW	OP	8	S8_287599	Vradi08g00170	uncharacterized protein LOC106772733	-	-
113	TRV	OP	8	S8_287599	Vradi08g00170	uncharacterized protein LOC106772733	-	-
114	TSA	OP	8	S8_287599	Vradi08g00170	uncharacterized protein LOC106772733	-	-
115	TLA	LP/OP	8	S8_18247655	Vradi08g07140	RNA polymerase sigma factor	AT2G36990	AtSIG6, a plastid sigma factor from Arabidopsis, reveals functional impact of cpCK2 phosphorylation.	Schweer et al., 2010
116	TLA	LP/OP	8	S8_18247684	Vradi08g07140	RNA polymerase sigma factor	AT2G36990	AtSIG6, a plastid sigma factor from Arabidopsis, reveals functional impact of cpCK2 phosphorylation.	Schweer et al., 2010
117	TRV	OP	8	S8_21565358	Vradi08g08070	protein GPR107	AT5G18520	G protein coupled receptor candidate genes involved in root growth of arabidopsis induced by homoserine lactones as quorum sensing signal	Jin et al., 2012
118	PRL	LP	8	S8_26193700	Vradi08g09430	ribosome-recycling factor, chloroplastic	AT3G63190	Metal-induced loss of function and role in interactions with proteins and oxidative stress-induced damage to respiratory function	Tan et al., 2010
119	TRT	LP/OP	9	S9_19098264	Vradi09g09400	Receptor-like serine/threonine-protein kinase (EC 2.7.11.1)	AT4G11480	Regulation of potassium channel activity through abscisic acid signaling, transporter activity by a WNK kinase	Jones et al., 2014
120	TSA	OP	9	S9_15663942	Vradi09g08580	7-methylxanthosine synthase 1	AT1G25320	Extracellular signalling	Smakowska-Luzan et al., 2018
121	RF	OP	9	S9_11962787	Vradi09g07240	Tubulin beta chain 2	AT4G29550	Hypothetical protein involved in pollen germination and tube growth in arabidopsis	Wang et al., 2008
122	SDW	LP/OP	9	S9_3430434	Vradi09g03030	protein EXORDIUM-like 2	AT5G64260	Represses transcription of genes induced by phosphate starvation	Abercrombie et al., 2008
123	RSR	LP/OP	10	S10_3215503	Vradi10g01030	Uncharacterized protein	-	-
124	TLA	OP	10	S10_1150181	Vradi10g00210	AT-hook motif nuclear-localized protein 14-like	AT4G39060	F-box protein with four kelch repeats	Andrade et al., 2001
125	TRL	OP	10	S10_12981164	Vradi10g05860	Histidinol dehydrogenase, chloroplastic (HDH)	AT5G63890	Histidine biosynthesis
126	TRL	OP	10	S10_12980995	Vradi10g05860	Histidinol dehydrogenase, chloroplastic (HDH)	AT5G63890	Histidine biosynthesis
127	TSA	OP	10	S10_12981164	Vradi10g05860	Histidinol dehydrogenase, chloroplastic (HDH)	AT5G63890	Histidine biosynthesis
128	RF	LP	10	S10_2820927	Vradi10g00850	RING-type E3 ubiquitin transferase (EC 2.3.2.27)	AT2G41430	Induces changes in arabidopsis gene expression against aluminium, drought and salt stress	Sukweenadhi et al., 2015
129	RF	LP	10	S10_2820990	Vradi10g00850	RING-type E3 ubiquitin transferase (EC 2.3.2.27)	AT2G41430	Induces changes in arabidopsis gene expression against aluminium, drought and salt stress	Sukweenadhi et al., 2015
130	TLA	LP/OP	10	S10_294073	Vradi10g00090	Membrin	AT3G52140	Involved in regulating mitochondrial quality control in arabidopsis	EI Zawily et al., 2014
131	TRL	OP	10	S10_12893779	Vradi10g05790	GTP binding	AT1G30580	Involvement of conserved genes in iron uptake in arabidopsis and tomato	Bauer et al., 2004
132	TLA	LP	10	S10_19951135	Vradi10g12490	Potassium transporter	AT5G09400	Transporter KUP7 plays crucial roles in K(+) uptake and translocation in Arabidopsis root.	Han et al., 2016
133	TRT	OP	11	S11_5991272	Vradi11g06070	rRNA adenine N(6)-methyltransferase (EC 2.1.1.-)	AT5G66360	Dimethyladenosine methyltransferase activity in arabidopsis	Richter et al., 2010
134	RF	LP	11	S11_8940889	Vradi11g08340	4-coumarate--CoA ligase-like 6	AT1G32080	Involved in abscisic acid-regulated lateral root development in arabidopsis	Dong et al., 2018
135	TRV	OP	11	S11_4273439	Vradi11g04510	Beta-1,4-xylosyltransferase, putative	AT4G36890	Involved in xylan biosynthesis of arabidopsis	Lee et al., 2014
136	TRV	OP	11	S11_4273477	Vradi11g04510	Beta-1,4-xylosyltransferase, putative	AT4G36890	Involved in xylan biosynthesis of arabidopsis	Lee et al., 2014
References
Abercrombie, J. M., Halfhill, M. D., Ranjan, P., Rao, M. R., Saxton, A. M., Yuan, J. S., et al. (2008). Transcriptional responses of Arabidopsis thaliana plants to As (V) stress. BMC Plant Biol. 8(1), 87. doi:10.1186/1471-2229-8-87
Andrade, M. A., Gonzalez-Guzmán, M., Serrano, R., and Rodríguez, P. L. (2001). A combination of the F-box motif and kelch repeats defines a large Arabidopsis family of F-box proteins. Plant Mol. Biol. 46(5), 603-614. doi: 10.1023/A:1010650809272
Bauer, P., Thiel, T., Klatte, M., Bereczky, Z., Brumbarova, T., Hell, R., et al. (2004). Analysis of sequence, map position, and gene expression reveals conserved essential genes for iron uptake in Arabidopsis and tomato. Plant Physiol. 136(4), 4169-4183. doi:10.1104/ pp.104.047233
Bieluszewski, T., Galganski, L., Sura, W., Bieluszewska, A., Abram, M., Ludwikow, A., et al. (2015). AtEAF1 is a potential platform protein for Arabidopsis NuA4 acetyltransferase complex. BMC Plant Biol. 15(1), 75. doi:10.1186/s12870-015-0461-1
Blum, A., Brumbarova, T., Bauer, P., and Ivanov, R. (2014). Hormone influence on the spatial regulation of IRT1 expression in iron-deficient Arabidopsis thaliana roots. Plant Signal Behav. 9(6), e28787. doi:10.4161/psb.28787
Bryant, N., Lloyd, J., Sweeney, C., Myouga, F., and Meinke, D. (2011). Identification of nuclear genes encoding chloroplast-localized proteins required for embryo development in Arabidopsis. Plant physiol. 155(4), 1678-1689. doi:10.1104/pp.110.168120
Carretero-Paulet, L., Cairo, A., Talavera, D., Saura, A., Imperial, S., Rodriguez-Concepcion, M., et al. (2013). Functional and evolutionary analysis of DXL1, a non-essential gene encoding a 1-deoxy-D-xylulose 5-phosphate synthase like protein in Arabidopsis thaliana. Gene, 524(1), 40-53. doi:10.1016/j.gene.2012.10.071
Carrio-Segui, A., Ruiz-Rivero, O., Villamayor-Belinchón, L., Puig, S., Perea-García, A., and Peñarrubia, L. (2019). The altered expression of microRNA408 influences the Arabidopsis response to iron deficiency. Front. Plant Sci. 10, 324. doi:10.3389/fpls.2019.00324
Chan, J. Y. H., Li, L., Miao, J., Cai, D. Q., Lee, K. K. H., and Chui, Y. L. (2010). Differential expression of a novel gene BRE (TNFRSF1A modulator/BRCC45) in response to stress and biological signals. Mol. Biol. Rep. 37(1), 363-368. doi: 10.1007/s11033-009-9796-8
Danzer, J., Mellott, E., Bui, A. Q., Le, B. H., Martin, P., Hashimoto, M., et al. (2015). Down-regulating the expression of 53 soybean transcription factor genes uncovers a role for SPEECHLESS in initiating stomatal cell lineages during embryo development. Plant Physiol. 168(3), 1025-1035. doi:10.1104/pp.15.00432
Dievart, A., and Clark, S. E. (2003). Using mutant alleles to determine the structure and function of leucine-rich repeat receptor-like kinases. Curr Opin Plant Biol. 6(5), 507-516. doi:10.1016/S1369-5266(03)00089-X
Dong, H., Bai, L., Chang, J., and Song, C. P. (2018). Chloroplast protein PLGG1 is involved in abscisic acid-regulated lateral root development and stomatal movement in Arabidopsis. Biochem Bioph Res Co. 495(1), 280-285. doi:10.1016/j.bbrc.2017.10.113
Dong, O. X., Tong, M., Bonardi, V., El Kasmi, F., Woloshen, V., Wünsch, et al. (2016). TNL‐mediated immunity in A rabidopsis requires complex regulation of the redundant ADR1 gene family. New Phytol. 210(3), 960-973. doi:10.1111/ nph. 13821
El Zawily, A. M., Schwarzländer, M., Finkemeier, I., Johnston, I. G., Benamar, A., Cao, Y., et al. (2014). FRIENDLY regulates mitochondrial distribution, fusion, and quality control in Arabidopsis. Plant physiol. 166(2), 808-828. doi:10.1104/pp.114.243824
Ellinger, D., and Kubigsteltig, I. I. (2010). Involvement of DAD1-like lipases in response to salt and osmotic stress in Arabidopsis thaliana. Plant Signal Behav. 5(10), 1269-1271. doi:10.4161/psb.5.10.13012
Estevez, J. M., Cantero, A., Romero, C., Kawaide, H., Jiménez, L. F., Kuzuyama, T., et al. (2000). Analysis of the expression of CLA1, a gene that encodes the 1-deoxyxylulose 5-phosphate synthase of the 2-C-methyl-D-erythritol-4-phosphate pathway in Arabidopsis. Plant physiol. 124(1), 95-104. doi:10.1104/ pp.124.1.95
Favero, D. S., Jacques, C. N., Iwase, A., Le, K. N., Zhao, J., Sugimoto, K., et al. (2016). Suppressor of phytochrome B4-3 represses genes associated with auxin signaling to modulate hypocotyl growth. Plant physiol. 171(4), 2701-2716. doi:10.1104/pp.16.00405
Galway, M. E., Eng, R. C., Schiefelbein, J. W., and Wasteneys, G. O. (2011). Root hair-specific disruption of cellulose and xyloglucan in AtCSLD3 mutants, and factors affecting the post-rupture resumption of mutant root hair growth. Planta. 233(5), 985-999. doi: 10.1007/s00425-011-1355-6
Gaudinier, A., Rodriguez-Medina, J., Zhang, L., Olson, A., Liseron-Monfils, C., Bågman, A. M., et al. (2018). Transcriptional regulation of nitrogen-associated metabolism and growth. Nature, 563(7730), 259-264. doi:10.1038/s41586-018-0656-3
Golani, Y., Kaye, Y., Gilhar, O., Ercetin, M., Gillaspy, G., and Levine, A. (2013). Inositol polyphosphate phosphatidylinositol 5-phosphatase9 (AT5PTASE9) controls plant salt tolerance by regulating endocytosis. Mol plant. 6(6), 1781-1794. doi:10.1093/mp/sst072
Han, M., Wu, W., Wu, W. H., and Wang, Y. (2016). Potassium transporter KUP7 is involved in K+ acquisition and translocation in Arabidopsis root under K+-limited conditions. Mol plant. 9(3), 437-446. doi.org/10.1016/j.molp.2016.01.012
Hanada, K., Sawada, Y., Kuromori, T., Klausnitzer, R., Saito, K., Toyoda, T., et al. (2011). Functional compensation of primary and secondary metabolites by duplicate genes in Arabidopsis thaliana. Mol Biol Evol. 28(1), 377-382. doi:10.1093/molbev/msq204
Jin, G., Liu, F., Ma, H., Hao, S., Zhao, Q., Bian, Z., et al. (2012). Two G-protein-coupled-receptor candidates, Cand2 and Cand7, are involved in Arabidopsis root growth mediated by the bacterial quorum-sensing signals N-acyl-homoserine lactones. Biochem. Biophys. Res. 417(3), 991-995. doi: 10.1016/j.bbrc.2011.12.066
Joly-Lopez, Z., Forczek, E., Vello, E., Hoen, D. R., Tomita, A., and Bureau, T. E. (2017). Abiotic stress phenotypes are associated with conserved genes derived from transposable elements. Front Plant Sci. 8, 2027. doi:10.3389/fpls.2017.02027
Jones, A. M., Xuan, Y., Xu, M., Wang, R. S., Ho, C. H., Lalonde, S., et al. (2014). Border control—a membrane-linked interactome of Arabidopsis. Science. 344(6185), 711-716. doi: 10.1126/science.1251358
Ju, Y., Guo, L., Cai, Q., Ma, F., Zhu, Q. Y., and Zhang, Q. (2016). Arabidopsis JINGUBANG is a negative regulator of pollen germination that prevents pollination in moist environments. Plant Cell. 28(9), 2131-2146. doi:10.1105/tpc.16.00401
Lee, C., Teng, Q., Zhong, R., Yuan, Y., and Ye, Z. H. (2014). Functional roles of rice glycosyltransferase family GT43 in xylan biosynthesis. Plant Signal Behav. 9(3), e27809. doi:10.4161/psb.27809
Li, W., and Schmidt, W. (2010). A lysine‐63‐linked ubiquitin chain‐forming conjugase, UBC13, promotes the developmental responses to iron deficiency in Arabidopsis roots. Plant J. 62(2), 330-343. doi:10.1111/j.1365-313X.2010.04150.x
Meinke, D. W. (2019). Genome‐wide identification of EMBRYO‐DEFECTIVE (EMB) genes required for growth and development in Arabidopsis. New Phytol. doi: 10.1111/ nph.16071
Molitor, A. M., Latrasse, D., Zytnicki, M., Andrey, P., Houba-Hérin, N., Hachet, M., et al. (2016). The Arabidopsis hnRNP-Q protein LIF2 and the PRC1 subunit LHP1 function in concert to regulate the transcription of stress-responsive genes. Plant Cell. 28(9), 2197-2211. doi:10.1105/tpc.16.00244
Morris, E. R., Chevalier, D., and Walker, J. C. (2006). DAWDLE, a forkhead-associated domain gene, regulates multiple aspects of plant development. Plant Physiol. 141(3), 932-941. doi:10.1104/pp.106.076893
Okamoto, M., Kumar, A., Li, W., Wang, Y., Siddiqi, M. Y., Crawford, N. M., et al. (2006). High-affinity nitrate transport in roots of Arabidopsis depends on expression of the NAR2-like gene AtNRT3. Plant physiol. 140(3), 1036-1046. doi:10.1104/pp.105.074385
Pufky, J., Qiu, Y., Rao, M. V., Hurban, P., and Jones, A. M. (2003). The auxin-induced transcriptome for etiolated Arabidopsis seedlings using a structure/function approach. Funct Integr Genomics. 3(4), 135-143. doi: 10.1007/s10142-003-0093-7
Raghavan, C., Ong, E. K., Dalling, M. J., and Stevenson, T. W. (2006). Regulation of genes associated with auxin, ethylene and ABA pathways by 2, 4-dichlorophenoxyacetic acid in Arabidopsis. Funct Integr Genomics. 6(1), 60-70. doi: 10.1007/s10142-005-0012-1
Rashotte, A. M., Carson, S. D., To, J. P., and Kieber, J. J. (2003). Expression profiling of cytokinin action in Arabidopsis. Plant Physiol. 132(4), 1998-2011. doi: 10.1104/ pp.103.021436
Richter, U., Kuhn, K., Okada, S., Brennicke, A., Weihe, A., and Borner, T. (2010). A mitochondrial rRNA dimethyladenosine methyltransferase in Arabidopsis. Plant J. 61(4), 558-569. doi: 10.1111/j.1365-313X.2009.04079.x
Sarry, J. E., Kuhn, L., Ducruix, C., Lafaye, A., Junot, C., Hugouvieux, V., et al. (2006). The early responses of Arabidopsis thaliana cells to cadmium exposure explored by protein and metabolite profiling analyses. Proteomics. 6(7), 2180-2198. doi:10.1002/ pmic.200500543
Schweer, J., Turkeri, H., Link, B., and Link, G. (2010). AtSIG6, a plastid sigma factor from Arabidopsis, reveals functional impact of cpCK2 phosphorylation. Plant J. 62(2), 192-202. doi:10.1111/j.1365-313X.2010.04138.x
Sharma, S. S., Dietz, K. J., and Mimura, T. (2016). Vacuolar compartmentalization as indispensable component of heavy metal detoxification in plants. Plant Cell Environ. 39(5), 1112-1126. doi:10.1111/pce.12706
Smakowska-Luzan, E., Mott, G. A., Parys, K., Stegmann, M., Howton, T. C., Layeghifard, M., et al. (2018). An extracellular network of Arabidopsis leucine-rich repeat receptor kinases. Nature. 553(7688), 342-346. doi:10.1038/nature25184
Sukweenadhi, J., Kim, Y. J., Choi, E. S., Koh, S. C., Lee, S. W., Kim, Y. J., et al. (2015). Paenibacillus yonginensis DCY84T induces changes in Arabidopsis thaliana gene expression against aluminum, drought, and salt stress. Microbiol. Res. 172, 7-15. doi:10.1016/j.micres.2015.01.007
Tan, Y. F., O'Toole, N., Taylor, N. L., and Millar, A. H. (2010). Divalent metal ions in plant mitochondria and their role in interactions with proteins and oxidative stress-induced damage to respiratory function. Plant Physiol. 152(2), 747-761. doi:10.1104/ pp.109.147942
Wang, C., Chen, X., Yao, Q., Long, D., Fan, X., Kang, H., et al. (2019). Overexpression of TtNRAMP6 enhances the accumulation of Cd in Arabidopsis. Gene. 696, 225-232. doi:10.1016/j.gene.2019.02.008
Wang, Y., Zhang, W. Z., Song, L. F., Zou, J. J., Su, Z., and Wu, W. H. (2008). Transcriptome analyses show changes in gene expression to accompany pollen germination and tube growth in Arabidopsis. Plant Physiol. 148(3), 1201-1211. doi:10.1104/pp.108.126375
Yan, C., Shen, H., Li, Q., and He, Z. (2006). A novel ABA-hypersensitive mutant in Arabidopsis defines a genetic locus that confers tolerance to xerothermic stress. Planta, 224(4), 889-899. doi: 10.1007/s00425-006-0272-6
Zhang, M., Wu, F., Shi, J., Zhu, Y., Zhu, Z., Gong, Q., et al. (2013). ROOT HAIR DEFECTIVE3 family of dynamin-like GTPases mediates homotypic endoplasmic reticulum fusion and is essential for Arabidopsis development. Plant physiol. 163(2), 713-720. doi:10.1104/pp.113.224501
Zhao, C., Craig, J. C., Petzold, H. E., Dickerman, A. W., and Beers, E. P. (2005). The xylem and phloem transcriptomes from secondary tissues of the Arabidopsis root-hypocotyl. Plant Physiol. 138(2), 803-818. doi:10.1104/pp.105.060202
Zhou, C., Yin, Y., Dam, P., and Xu, Y. (2010). Identification of Novel Proteins Involved in Plant Cell-Wall Synthesis Based on Protein− Protein Interaction Data. J Proteome Res. 9(10), 5025-5037. doi:10.1021/pr100249c
Zhou, J., Zhong, R., and Ye, Z. H. (2014). Arabidopsis NAC domain proteins, VND1 to VND5, are transcriptional regulators of secondary wall biosynthesis in vessels. PloS one. 9(8). doi: 10.1371/journal.pone.0105726
