# Supplementary material for: Genome-Wide Association Analysis for Phosphorus Use Efficiency Traits in Mungbean (Vigna radiata L. Wilczek) Using Genotyping by Sequencing Approach
Source: Front Plant Sci. 2020 Oct 29;11:537766. doi: 10.3389/fpls.2020.537766 (PMC7658405; doi:10.3389/fpls.2020.537766)
Supplement: Supplementary file 9 [file Table_5.XLS]

## Sheet: Sheet1
rs#	alleles	Gene ID	Chromosome number	pos	strand	assembly#	center	protLSID	assayLSID	panel	QCcode	M700_S1_8451_F_B06_02	M700_S1_8451_R_B07_02	M906_S1_8451_F_C04_03	M906_S1_8451_R_C05_03	M831_S1_8451_F_H06_08	M831_S1_8451_R_H07_08	M1032_S1_8451_F_E04_05	M1032_S1_8451_R_E05_05	M422_S1_8451_F_H02_08	M422_S1_8451_R_H03_08	MH565_S1_8451_F_D04_04	MH565_S1_8451_R_D05_04	IC325828_S1_8451_F_G06_07	IC325828_S1_8451_R_G07_07	IPM02-17_S1_8451_F_E06_05	IPM02-17_S1_8451_R_E07_05	IPM02-30_S1_8451_F_G04_07	IPM02-30_S1_8451_R_G05_07	IPM 288_S1_8451_F_A02_01	IPM 288_S1_8451_R_A03_01	IPM205-7_S1_8451_F_C06_03	IPM205-7_S1_8451_R_C07_03	TM96-2_S1_8451_F_C02_03	TM96-2_S1_8451_R_C03_03	IM96-25_S1_8451_F_B02_02	IM96-25_S1_8451_R_B03_02	RMG991_S1_8451_F_A06_01	RMG991_S1_8451_R_A07_01	EC 52006_S1_8451_F_H04_08	EC 52006_S1_8451_R_H05_08	PLM271_S1_8451_F_F02_06	PLM271_S1_8451_R_F03_06	PUSA1342_S1_8451_F_E02_05	PUSA1342_S1_8451_R_E03_05	KM7-134_S1_8451_F_F04_06	KM7-134_S1_8451_R_F05_06	KM11-40_S1_8451_F_D06_04	KM11-40_S1_8451_R_D07_04
Vradi01g05520pos937.1	A/T	Vradi01g05520	V01	8451434	+	NA	NA	NA	NA	NA	NA	NN	TT	NN	TT	NN	TT	NN	AA	NN	TT	NN	TT	AA	TT	NN	NN	AA	NN	NN	TT	NN	TT	NN	TT	AA	TT	NN	TT	NN	TT	NN	NN	NN	TT	NN	NN	NN	NN
Vradi01g05520pos945.1	A/T	Vradi01g05520	V01	8451442	+	NA	NA	NA	NA	NA	NA	NN	AA	NN	TT	NN	TT	NN	AA	TT	AA	NN	AA	NN	AA	AA	TT	NN	AA	NN	AA	NN	AA	NN	AA	NN	AA	NN	NN	NN	TT	AA	TT	TT	NN	AA	NN	NN	TT
Vradi01g05520pos966.1	C/T	Vradi01g05520	V01	8451463	+	NA	NA	NA	NA	NA	NA	NN	CC	NN	TT	NN	TT	TT	NN	NN	TT	NN	TT	NN	NN	CC	CC	NN	TT	CC	NN	NN	TT	NN	TT	NN	CC	NN	TT	NN	NN	NN	CC	NN	TT	NN	NN	NN	NN
Vradi01g05520pos1009.1	A/AC	Vradi01g05520	V01	8451506	+	NA	NA	NA	NA	NA	NA	AA	NN	NN	AAC	AA	NN	AAC	NN	NN	NN	NN	NN	NN	NN	NN	NN	NN	NN	NN	NN	NN	NN	NN	NN	NN	NN	NN	NN	NN	NN	NN	NN	NN	NN	NN	NN	NN	NN
Vradi01g05520pos1010.1	C/A	Vradi01g05520	V01	8451507	+	NA	NA	NA	NA	NA	NA	CC	NN	AA	CC	NN	CC	NN	AA	NN	CC	AA	NN	CC	AA	NN	CC	NN	AA	CC	NN	AA	NN	NN	NN	NN	NN	NN	NN	NN	NN	NN	NN	NN	NN	NN	AA	NN	NN
Vradi01g05520pos1012.1	A/T	Vradi01g05520	V01	8451509	+	NA	NA	NA	NA	NA	NA	NN	AA	NN	NN	TT	AA	NN	TT	NN	NN	NN	AA	NN	TT	NN	NN	NN	NN	AA	NN	NN	NN	NN	TT	TT	NN	NN	NN	AA	TT	NN	NN	NN	NN	NN	NN	NN	NN
Vradi01g05520pos1018.1	G/GC	Vradi01g05520	V01	8451515	+	NA	NA	NA	NA	NA	NA	NN	NN	NN	NN	NN	NN	NN	NN	NN	NN	NN	NN	NN	NN	NN	NN	NN	NN	NN	NN	NN	NN	NN	NN	NN	NN	NN	NN	NN	NN	NN	NN	NN	GGC	NN	NN	NN	NN
Vradi01g05520pos1024.1	T/TG	Vradi01g05520	V01	8451521	+	NA	NA	NA	NA	NA	NA	NN	TT	NN	NN	NN	NN	NN	TG	NN	NN	TTG	NN	NN	TT	NN	NN	NN	TG	NN	NN	TT	NN	NN	TT	NN	NN	TT	NN	NN	NN	NN	NN	NN	NN	NN	NN	NN	NN
Vradi01g05520pos1026.1	T/C	Vradi01g05520	V01	8451523	+	NA	NA	NA	NA	NA	NA	NN	TT	TT	NN	NN	NN	NN	NN	CC	NN	NN	NN	CC	TT	NN	NN	NN	NN	TT	NN	NN	NN	NN	CC	NN	CC	NN	NN	NN	NN	NN	NN	NN	NN	NN	NN	NN	NN
Vradi01g05520pos1033.1	T/C	Vradi01g05520	V01	8451530	+	NA	NA	NA	NA	NA	NA	NN	NN	TT	TT	NN	CC	NN	CC	NN	CC	CC	TT	NN	CC	NN	TT	NN	CC	NN	CC	NN	CC	NN	TT	NN	TT	CC	CC	NN	NN	CC	NN	CC	CC	NN	TT	NN	NN
Vradi01g05520pos1035.1	T/C	Vradi01g05520	V01	8451532	+	NA	NA	NA	NA	NA	NA	NN	NN	NN	NN	NN	NN	NN	NN	NN	NN	NN	NN	NN	NN	NN	NN	NN	NN	NN	NN	NN	NN	NN	NN	NN	NN	NN	NN	NN	NN	NN	NN	NN	NN	NN	NN	NN	NN
Vradi01g05520pos1036.1	C/T	Vradi01g05520	V01	8451533	+	NA	NA	NA	NA	NA	NA	NN	NN	CC	NN	NN	NN	NN	NN	TT	NN	NN	NN	NN	CC	NN	NN	TT	NN	NN	NN	CC	NN	NN	NN	TT	NN	CC	NN	TT	CC	NN	NN	NN	NN	NN	TT	NN	NN
Vradi01g05520pos1037.1	A/C	Vradi01g05520	V01	8451534	+	NA	NA	NA	NA	NA	NA	NN	AA	CC	NN	NN	AA	NN	CC	NN	AA	NN	NN	CC	NN	CC	AA	NN	NN	NN	NN	NN	NN	NN	AA	NN	NN	NN	NN	CC	NN	NN	NN	NN	NN	NN	CC	NN	NN
Vradi01g05520pos1038.1	A/C	Vradi01g05520	V01	8451535	+	NA	NA	NA	NA	NA	NA	AA	NN	CC	NN	NN	NN	NN	AA	NN	NN	CC	CC	NN	AA	NN	NN	NN	AA	NN	NN	CC	NN	NN	NN	NN	NN	NN	AA	NN	NN	NN	NN	CC	NN	NN	NN	NN	NN
Vradi01g05520pos1040.1	C/A	Vradi01g05520	V01	8451537	+	NA	NA	NA	NA	NA	NA	NN	CC	NN	AA	NN	NN	CC	NN	NN	AA	NN	NN	AA	NN	NN	CC	NN	AA	NN	NN	NN	CC	NN	NN	NN	AA	NN	CC	NN	NN	NN	NN	NN	NN	NN	AA	NN	CC
Vradi01g05520pos1042.1	A/C	Vradi01g05520	V01	8451539	+	NA	NA	NA	NA	NA	NA	AA	NN	CC	NN	NN	AA	NN	CC	NN	NN	AA	NN	CC	AA	NN	CC	NN	NN	NN	AA	NN	NN	NN	NN	NN	NN	NN	NN	NN	NN	NN	NN	NN	NN	NN	NN	NN	NN
Vradi01g05520pos1043.1	T/G	Vradi01g05520	V01	8451540	+	NA	NA	NA	NA	NA	NA	NN	NN	NN	NN	NN	NN	NN	NN	NN	NN	NN	NN	NN	NN	NN	NN	NN	GG	NN	NN	NN	NN	NN	NN	NN	NN	NN	NN	NN	NN	NN	NN	NN	NN	NN	NN	NN	NN
Vradi01g05520pos1076.1	G/C	Vradi01g05520	V01	8451573	+	NA	NA	NA	NA	NA	NA	GG	NN	CC	NN	NN	GG	NN	NN	NN	CC	NN	NN	NN	NN	GG	NN	CC	NN	NN	NN	GG	NN	NN	NN	CC	NN	GG	NN	NN	NN	GG	NN	NN	NN	NN	CC	NN	NN
Vradi11g08340pos901.1	A/T	Vradi11g08340	V11	8933748	+	NA	NA	NA	NA	NA	NA	NN	TT	NN	TT	NN	TT	NN	AA	NN	TT	AA	TT	NN	TT	NN	NN	AA	NN	NN	TT	AA	TT	NN	TT	NN	TT	AA	TT	NN	TT	NN	NN	AA	TT	NN	NN	NN	AA
Vradi11g08340pos1309.1	A/T	Vradi11g08341	V11	8934156	+	NA	NA	NA	NA	NA	NA	NN	NN	AA	TT	NN	AA	NN	NN	TT	NN	NN	AA	NN	NN	NN	TT	NN	AA	NN	NN	TT	NN	NN	AA	NN	NN	TT	NN	AA	NN	TT	NN	AA	NN	AA	NN	NN	AA
Vradi11g08340pos2839.1	C/T	Vradi11g08342	V11	8935686	+	NA	NA	NA	NA	NA	NA	NN	CC	NN	NN	NN	TT	CC	NN	CC	TT	NN	TT	CC	NN	NN	NN	NN	TT	CC	NN	NN	TT	NN	CC	NN	TT	NN	TT	NN	CC	NN	TT	NN	TT	NN	CC	NN	TT
Vradi11g08340pos4567.1	A/AC	Vradi11g08343	V11	8937414	+	NA	NA	NA	NA	NA	NA	AA	NN	AA	NN	NN	NN	NN	NN	AA	NN	NN	AAC	NN	NN	AAC	NN	AAC	NN	NN	AAC	NN	AA	NN	AA	NN	AA	NN	NN	NN	AAC	NN	NN	AAC	NN	NN	AAC	NN	NN
Vradi11g08340pos5123.1	C/A	Vradi11g08344	V11	8937970	+	NA	NA	NA	NA	NA	NA	NN	NN	CC	NN	CC	NN	NN	CC	NN	AA	NN	CC	NN	AA	NN	CC	NN	AA	NN	NN	NN	AA	NN	NN	NN	CC	NN	NN	NN	CC	NN	NN	AA	NN	NN	AA	NN	CC
Vradi11g08340pos6253.1	A/T	Vradi11g08345	V11	8939100	+	NA	NA	NA	NA	NA	NA	NN	AA	NN	NN	AA	NN	NN	TT	NN	NN	NN	AA	NN	NN	NN	TT	NN	NN	NN	AA	NN	NN	NN	NN	TT	NN	NN	NN	AA	TT	NN	NN	AA	NN	NN	NN	NN	TT
Vradi11g08340pos7183.1	G/GC	Vradi11g08346	V11	8940030	+	NA	NA	NA	NA	NA	NA	NN	NN	GG	NN	NN	GG	NN	GGC	NN	NN	NN	NN	GG	NN	NN	NN	NN	NN	NN	GGC	NN	NN	NN	NN	GG	NN	NN	NN	GGC	NN	NN	NN	NN	GGC	NN	NN	NN	NN
Vradi11g08340pos7803.1	A/G	Vradi11g08347	V11	8940650	+	NA	NA	NA	NA	NA	NA	AA	NN	NN	AA	NN	NN	GG	NN	AA	NN	AA	NN	AA	NN	NN	GG	NN	NN	GG	NN	AA	NN	NN	NN	AA	GG	NN	AA	NN	GG	NN	NN	GG	AA	NN	NN	GG	NN
Vradi11g08340pos8491.1	A/T	Vradi11g08348	V11	8941338	+	NA	NA	NA	NA	NA	NA	NN	AA	NN	TT	NN	NN	AA	NN	AA	NN	NN	NN	NN	NN	AA	NN	AA	NN	AA	NN	NN	NN	TT	NN	NN	NN	AA	NN	AA	NN	NN	NN	TT	NN	AA	NN	TT	NN
Vradi11g08340pos9112.1	C/T	Vradi11g08349	V11	8941959	+	NA	NA	NA	NA	NA	NA	CC	NN	NN	NN	CC	TT	NN	NN	NN	TT	NN	TT	NN	CC	NN	NN	NN	TT	NN	NN	CC	TT	NN	CC	NN	NN	NN	TT	NN	CC	NN	TT	NN	TT	NN	TT	NN	NN
[truncated: 18 more columns]
